# Supplementary material for: Regulation of Postharvest Tomato Fruit Ripening by Endogenous Salicylic Acid
Source: Front Plant Sci. 2021 Jun 7;12:663943. doi: 10.3389/fpls.2021.663943 (PMC8216237; doi:10.3389/fpls.2021.663943)
Supplement: Supplementary file 2 [file Table_2.xls]

## Sheet: Sheet0
Supp. table 2. Pearson correlation at turning stage
	Total_SA	Free_SA	Conj_SA	ET	SL	MSI	ICS	PAL4	PAL6	TBARS	POX	SOD	GR	CAT	APX	AA	FRAP	PME	PG
Total_SA	1	.956**	-0.571	-0.21	0.357	0.256	-0.194	0.758	-0.356	-0.395	-0.443	-0.268	-0.504	-0.128	-0.333	-0.639	0.027	0.497	-0.332
Free_SA		1	-0.571	-0.359	0.467	0.32	-0.4	.838*	-0.467	-0.177	-0.186	-0.094	-0.335	0.011	-0.432	-0.654	0.144	0.578	-0.228
Conj_SA			1	-0.121	0.358	0.527	-0.006	-0.379	-0.111	0.647	0.442	0.03	0.559	0.693	.867*	-0.125	-0.182	-0.769	0.717
ET				1	-0.554	-0.693	0.19	-0.444	0.129	-0.577	-0.41	0.015	-0.042	-0.398	0.188	0.668	-0.515	-0.092	-0.7
SL					1	.925**	-0.717	0.713	-.847*	0.537	0.348	-0.205	0.506	0.616	0.384	-.853*	0.356	0.139	0.618
MSI						1	-0.419	0.534	-0.591	0.577	0.298	-0.279	0.357	0.646	0.476	-.891*	0.305	-0.109	0.785
ICS_turn							1	-0.651	.913*	-0.456	-0.525	-0.154	-0.711	-0.408	-0.032	0.352	-0.386	-0.476	-0.216
PAL4_turn								1	-0.74	-0.024	-0.089	-0.384	0.076	-0.008	-0.215	-0.775	0.575	0.742	0.117
PAL6_turn									1	-0.296	-0.254	0.156	-0.619	-0.385	-0.29	0.572	-0.32	-0.4	-0.244
TBARS										1	.936**	0.48	0.676	.859*	0.271	-0.212	0.136	-0.351	0.76
POX											1	0.697	0.684	0.755	0.051	0.046	0.086	-0.222	0.52
SOD												1	0.14	0.489	-0.29	0.459	-0.468	-0.296	-0.174
GR													1	0.5	0.472	-0.015	0.322	-0.02	0.546
CAT														1	0.461	-0.338	-0.266	-0.537	0.56
APX															1	-0.2	-0.236	-0.609	0.469
AA																1	-0.358	-0.192	-0.499
FRAP																	1	0.674	0.469
PME																		1	-0.271
PG																			1
**. Correlation is significant at the 0.01 level (2-tailed).
*. Correlation is significant at the 0.05 level (2-tailed).
