# Supplementary material for: Regulation of Postharvest Tomato Fruit Ripening by Endogenous Salicylic Acid
Source: Front Plant Sci. 2021 Jun 7;12:663943. doi: 10.3389/fpls.2021.663943 (PMC8216237; doi:10.3389/fpls.2021.663943)
Supplement: Supplementary file 3 [file Table_3.xls]

## Sheet: Sheet0
Supp. table 3. Pearson correlation at red stage
	Tot_SA	Free_SA	Conj_SA	ET	SL	MSI	ICS	PAL4	PAL6	TBARS	POX	SOD	GR	CAT	APX	AA	FRAP	Lyco	PME	PG	ACO	ACS
Tot_SA	1	0.463	0.429	-0.708	.829*	.889*	.957**	0.193	-0.359	-0.015	0.383	0.044	0.764	0.074	0.064	0.101	-0.552	0.625	0.528	0.222	-0.293	-0.639
Free_SA		1	0.173	-0.103	.851*	0.689	0.693	.940**	-0.149	0.567	.969**	0.153	0.735	0.809	-0.042	0.036	-0.252	-0.046	-0.409	0.765	0.079	-0.481
Conj_SA			1	-0.586	0.477	0.647	0.43	-0.11	-0.224	0.445	-0.055	0.019	0.184	-0.172	-0.279	.871*	-.905*	0.776	0.582	0.408	-0.461	-0.51
ET				1	-0.524	-0.64	-0.617	0.21	0.807	-0.203	0.079	-0.141	-0.206	0.41	0.498	-0.573	.835*	-.870*	-0.775	0.214	0.03	0.282
SL					1	.962**	.941**	0.631	-0.313	0.466	0.751	0.031	0.791	0.447	-0.126	0.224	-0.575	0.385	0.102	0.618	-0.181	-0.727
MSI						1	.942**	0.412	-0.3	0.402	0.555	-0.044	0.726	0.238	-0.137	0.35	-0.701	0.564	0.336	0.553	-0.37	-0.799
ICS							1	0.452	-0.355	0.163	0.612	0.137	.866*	0.327	0.054	0.128	-0.556	0.525	0.315	0.431	-0.113	-0.646
PAL4								1	0.027	0.477	.978**	0.169	0.625	.926**	0.08	-0.185	0.059	-0.355	-0.683	0.731	0.211	-0.279
PAL6									1	-0.261	-0.015	-0.469	-0.056	0.208	0.587	-0.469	0.612	-0.596	-0.413	0.37	-0.529	-0.206
TBARS										1	0.42	-0.197	-0.063	0.218	-0.733	0.571	-0.477	0.019	-0.27	0.505	-0.258	-0.382
POX											1	0.131	0.741	.883*	0.107	-0.205	-0.013	-0.243	-0.552	0.722	0.143	-0.405
SOD												1	0.34	0.354	0.272	0.192	-0.208	0.32	0.058	-0.049	0.837	0.597
GR													1	0.662	0.478	-0.146	-0.227	0.245	0.014	0.577	0.125	-0.445
CAT														1	0.401	-0.27	0.195	-0.39	-0.699	0.736	0.322	-0.096
APX															1	-0.555	0.465	-0.192	-0.116	0.198	0.124	0.099
AA																1	-.883*	0.704	0.476	0.159	-0.167	-0.122
FRAP																	1	-.885*	-0.642	-0.202	0.17	0.368
Lyco																		1	.892*	-0.096	-0.073	-0.199
PME																			1	-0.388	-0.278	-0.161
PG																				1	-0.35	-0.599
ACO																					1	0.821
ACS																						1
*. Correlation is significant at the 0.05 level (2-tailed).
**. Correlation is significant at the 0.01 level (2-tailed).
